# Supplementary material for: The pre-Columbian introduction and dispersal of Algarrobo (Prosopis, Section Algarobia) in the Atacama Desert of northern Chile
Source: PLoS One. 2017 Jul 24;12(7):e0181759. doi: 10.1371/journal.pone.0181759 (PMC5524391; doi:10.1371/journal.pone.0181759)
Supplement: S1 Table — (XLSX) [file pone.0181759.s002.xlsx]

## Sheet: S1
S1 TABLE. Archaeological sites reviewed for this research
Site	Algarobia	Latitude	Longitude	masl	Period	total sites	total samples
Alero Toconce	Absence	-22.3346	-68	2900	Formative	1	0
Calar	Endocarp	-22.8013	-68.1312	2651	Early Formative	1	1
Caleta Huelen 42	Endocarp	-21.4319	-70.0487	26	Late Archaic	1	2
Chiu Chiu 200	Endocarp	-22.3346	-68.651	2525	Early Formative	1	2
Chiu Chiu 273	Absence	-22.3349	-68.6487	2500	Formative	1	0
Chiu Chiu cementerio	Endocarp	-22.371	-68.6551	2530	Late Archaic	1	1
Confluencia 1	Endocarp	-22.371	-68.6551	2600	Late Archaic	1	1
Confluencia 2	Endocarp	-22.371	-68.6551	2600	Middle Archaic	1	2
Guatacondo 4	Pod	-20.997	-69.2694	1350	Early Formative	1	1
Lluta 13	Pod	-18.4047	-70.3273	508	Late Archaic	1	3
Loa W3	Endocarp	-22.3161	-68.6594	2528	Late Archaic	1	2
Ramaditas	Endocarp	-20.997	-69.3106	1350	Early Formative	1	1
Tarapacá 12	Absence	-19.9282	-69.5158	1400	Late Archaic	1	0
Tarapacá 14 A	Absence	-19.9282	-69.5158	1400	Middle Archaic	1	0
Tarapacá 2A	Absence	-19.9282	-69.5158	1400	Late Archaic	1	0
Tiliviche 1B	Endocarp	-19.523	-69.992	950	Archaic	1	1
Turi 2	Absence	-22	-68	3100	Late Formative	1	0
Total						17	17
