# Supplementary material for: The pre-Columbian introduction and dispersal of Algarrobo (Prosopis, Section Algarobia) in the Atacama Desert of northern Chile
Source: PLoS One. 2017 Jul 24;12(7):e0181759. doi: 10.1371/journal.pone.0181759 (PMC5524391; doi:10.1371/journal.pone.0181759)
Supplement: S2 Table — (XLSX) [file pone.0181759.s003.xlsx]

## Sheet: S2
S2 TABLE. Paleo roddent-middens and leaf litter samples reviewed in this research (RM: rodent middens; LL: leaf litter)
LOCALITY	latitude	longitude	masl	LL	RM	Total
Finca Chañaral	22	69	2700		20	20
Lomas de Sal	21	69	1200	3		3
Lomas de Quilvar	23	68	3050		6	6
Lomas de Tilocalar	24	68	2361		46	46
Quebrada Maní	21	69	1200	7		7
Quebrada Ayquina A	22	68	2986		4	4
Quebrada Chiquinaputo	22	68	3125		11	11
Quebrada Jerez	23	67	2500		2	2
Quebrada Talabre viejo	23	68	3561		2	2
Quebrada Tulán	23	68	2960		16	16
Quebrada Turi	22	68	3000		3	3
Represa El Salado/ Río Salado	22	68	3150		3	3
Río Loa	22	69	2717		28	28
Río Salado/El Sifón	22	69	3031		29	29
Río Salado/Las Juntas	22	69	3112		10	10
Talabre	23	68	3200		3	3
Tarajne (Tilomonte)	24	68	2575		3	3
Vegas de Tilocalar	24	68	2361		21	21
Total				10	207	217
