# Supplementary material for: The pre-Columbian introduction and dispersal of Algarrobo (Prosopis, Section Algarobia) in the Atacama Desert of northern Chile
Source: PLoS One. 2017 Jul 24;12(7):e0181759. doi: 10.1371/journal.pone.0181759 (PMC5524391; doi:10.1371/journal.pone.0181759)
Supplement: S3 Table — (XLSX) [file pone.0181759.s004.xlsx]

## Sheet: S3 Table
S3 Table: Chronology and geographical settings for Prosopis records retrived from paleoecological and archeological archives. n/a indicates no available information; (*) standard radiocarbon analysis; (**) direct AMS dating; (***) Thermoluminiscence dating
Site	Material dated	Latitude	Longitude	Elevation (masl)	Lab code	14C age	SD	Age cal yrBP	Lower cal range BP	Upper cal range BP	Reference
Alero Chulqui1	n/a*	-22.2517	-68.1667	3280	Beta-7322	2130	50	2070	1930	2300	Sinclaire 1985
Azapa 711	n/a*	-18.4675	-70.3098	287	I-10859	2685	85	2760	2470	2960	Santoro 1981
Calar1	n/a*	-22.8013	-68.1312	2651	n/a	2090	70	2020	1840	2300	Orellana 1988
Calar1	Endocarp**	-22.8013	-68.1312	2651	UCIAMS-171965	1805	20	1650	1610	1730	This study
Caleta Huelen 421	Endocarp**	-21.4319	-70.0487	26	UGAMS-24883	220	25	200	80	300	This study
Caleta Huelen 421	Endocarp**	-21.4319	-70.0487	26	UGAMS-24884	630	20	610	540	630	This study
Caleta Huelen 421	Wood*	-21.4319	-70.0487	26	GAK-3545	3780	90	4100	3870	4410	Núñez 1976
Caleta Huelen 421	Charcoal*	-21.4319	-70.0487	26	GAK-3546	4780	100	5460	5070	5710	Núñez 1976
Cañamo monticulo1	Charcoal*	-20.7728	-70.1864	4	TK-103	2770	130	2860	2470	3210	Núñez, Moraga 1977
Cañamo monticulo1	Charcoal*	-20.7728	-70.1864	4	GAK-6883	2820	100	2910	2740	3170	Núñez, Moraga 1977
Cañamo monticulo1	Charcoal*	-20.7728	-70.1864	4	TK-103	2840	130	2940	2550	3340	Núñez, Moraga 1977
Cañamo preceramico1	Charcoal*	-20.7728	-70.1864	4	TK-l02	3960	136	4350	3980	4820	Núñez, Moraga 1977
Caserones1	Charcoal*	-19.8439	-69.3651	1290	Beta-294694	1640	40	1490	1380	1580	Mauricio Uribe personal communication
Caserones1	Charcoal*	-19.8439	-69.3651	1290	Beta-294695	1850	60	1740	1590	1880	Mauricio Uribe personal communication
Chacarilla 15	Charcoal**	-20.6275	-69.0964	1325	UCIAMS- 84349	2480	15	2480	2360	2700	Santoro et al 2011
Chiu Chiu cementerio1	Endocarp**	-22.371	-68.6551	2530	UCIAMS-172096	950	20	810	750	910	This study
Chiu Chiu cementerio1	Bone*	-22.371	-68.6551	2530	I-6741	4115	1105	4530	1920	7160	Druss 1978
Chiu Chiu 2001	Endocarp**	-22.3346	-68.651	2525	UCIAMS-171966	360	20	390	320	450	This study
Chiu Chiu 2001	Endocarp**	-22.3346	-68.651	2525	UCIAMS-171967	435	20	480	340	500	This study
Chiu Chiu 2001	Pottery***	-22.3346	-68.651	2525	n/a	2850	260	2950	2330	3570	Thomas et al. 2002
Chomache 11	Plant*	-21.0084	-70.1522	n/a	Beta-256619	750	40	660	560	720	Mauricio Uribe personal communication
Chomache 11	Charcoal*	-21.0084	-70.1522	n/a	Beta-256618	1320	40	1210	1080	1280	Mauricio Uribe personal communication
Confluencia 11	Endocarp**	-22.371	-68.6551	2600	UCIAMS-171962	970	15	860	790	910	This study
Confluencia 11	n/a*	-22.371	-68.6551	2600	n/a	4655	n/a	n/a	n/a	n/a	Núñez 1976
Confluencia 21	Endocarp**	-22.371	-68.6551	2600	UCIAMS-171968	585	20	540	520	620	This study
Confluencia 21	Endocarp**	-22.371	-68.6551	2600	UCIAMS-171963	665	20	610	560	650	This study
Confluencia 21	Charcoal*	-22.371	-68.6551	2600	n/a	5880	130	6650	6320	6960	Núñez 1976
Ghatchi 1a1	Bone*	-22.8	-68.1576	2767	AA-68401	1944	75	1850	1620	2010	Agüero 2005
Guatacondo1	Charcoal*	-20.997	-69.2694	1370	Beta-314502	1790	30	1650	1580	1730	Mauricio Uribe personal communication
Guatacondo1	Charcoal*	-20.997	-69.2694	1370	Beta-294698	2000	40	1910	1830	2000	Mauricio Uribe personal communication
Guatacondo 41	Pod**	-20.997	-69.2694	1350	UCIAMS-171957	-320	20	Modern	Modern	Modern	This study
Lluta 131	Pod**	-18.4047	-70.3273	508	UCIAMS-165650	1580	20	1420	1370	1510	This study
Lluta 131	Seed**	-18.4047	-70.3273	236	UCIAMS- 145250	1940	15	1850	1750	1890	This study
Lluta 131	Endocarp**	-18.4047	-70.3273	236	UCIAMS-165651	3885	20	4250	4150	4410	This study
Loa W31	Endocarp**	-22.3161	-68.6594	2528	UCIAMS-171960	605	20	550	530	630	This study
Loa W31	Endocarp**	-22.3161	-68.6594	2528	UCIAMS-171958	660	20	610	550	650	This study
Loa W31	n/a*	-22.3161	-68.6594	2528	n/a	n/a	n/a				Orellana 1971
Patache A1	n/a*	-20.8196	-70.1789	100?	GX-22428	1625	70	1470	1320	1690	Urbina et al. 2011
Pircas1	Wood*	-19.8439	-69.3651	1290	Beta-294699	1380	30	1270	1190	1300	Mauricio Uribe personal communication
Pircas1	Charcoal*	-19.8439	-69.3651	1290	Beta-294700	2140	40	2080	1940	2300	Mauricio Uribe personal communication
Playa Miller 71	Gossypium*	-18.4878	-70.3266	n/a	GAK-5815	2480	100	2520	2310	2750	Focacci 1974
Poconche 121	Charcoal*	-22.9566	-68.2124	2395	A14113	1510	55	1360	1280	1510	Agüero, Uribe 2011
Puripica 311	Charcoal*	-22.7618	-68.0568	3500	B72742	1640	70	1490	1320	1700	Núñez et al. 1999
Quebrada Mani 80a1	Leaves**	-21.0804	-69.1567	1200	UCIAMS-123143	1080	45	944	1010	1057	Gayó et al. 2012
Quebrada Maní1	Leaves**	-21.0804	-69.1567	1200	UGAMS-4565	1000	25	856	801	923	Gayó et al. 2012
Ramaditas1	Wood*	-20.997	-69.3106	1300	Beta-314509	2230	30	2230	2100	2320	Mauricio Uribe personal communication
Ramaditas1	Endocarp**	-20.997	-69.3106	1350	UCIAMS-171956	2125	20	2050	2000	2140	This study
Ranl 1101	Wool*	-22.3346	-68.6509	2530	GX-1644	1845	105	1730	1490	2000	Pollard 1971
Rio San Salvador1	Plant fiber*	-22.4071	-69.4979	n/a	n/a	2370	40	2350	2180	2650	De Ugarte, Gallardo 2010
Tchaputchayna1	Charcoal*	-22.9741	-68.2368	2390	A14112	865	100	750	565	930	Agüero, Uribe 2011
Tiliviche 1B1	Endocarp**	-19.523	-69.992	950	UGAMS-24881	860	25	720	680	770	This study
Tiliviche 1B1	Charcoal*	-19.523	-69.992	950	SI5057	2365	115	2370	2090	2720	Núñez 1986
Tiliviche 1B1	Charcoal*	-19.523	-69.992	950	SI5056	4670	140	5320	4880	5600	Núñez 1986
Tiliviche 1B1	Charcoal*	-19.523	-69.992	950	SI5053	5185	170	5900	5590	6290	Núñez 1986
Tiliviche 1B1	Charcoal*	-19.523	-69.992	950	SI3114	6060	60	6860	6680	7140	Núñez 1986
Tiliviche 1B1	Charcoal*	-19.523	-69.992	950	SI5054	6710	95	7540	7340	7700	Núñez 1986
Tiliviche 1B1	Charcoal*	-19.523	-69.992	950	N2485	6800	90	7620	7450	7790	Núñez 1986
Tiliviche 1B1	Charcoal*	-19.523	-69.992	950	SI3115	6905	65	7700	7580	7840	Núñez 1986
Tiliviche 1B1	Charcoal*	-19.523	-69.992	950	SI-5055	7205	310	8000	7430	8590	Núñez 1986
Tiliviche 1B1	Plant fiber*	-19.523	-69.992	950	GAK-052	7850	280	8690	8050	9400	Núñez 1986
Tiliviche 1B1	Charcoal*	-19.523	-69.992	950	SI3116	9760	365	11140	10210	12400	Núñez 1986
Toconao Oriente1	Pottery***	-23.1852	-68.0045	2485	n/a	1290	150	1150	800	1430	Berenguer 1988
Toconao Oriente1	Pottery***	-23.1852	-68.0045	2485	n/a	2330	235	2320	1750	2850	Berenguer 1988
Topater1	Pottery***	-22.4523	-68.9203	1574	UCTL1175	1025	100	880	680	1070	Thomas et al. 2002
Topater1	Pottery***	-22.4523	-68.9203	1574	UCTL1148	2630	260	2670	2050	3340	Thomas et al. 2002
Tarapacá 121	n/a*	-19.9282	-69.5158	1290	n/a	4690	80	5390	5060	5590	Núñez 1976
Tarapacá 141	Charcoal*	-19.9282	-69.5158	1290	GAK-2529	4780	130	5450	5050	5740	Núñez 1976
Tarapacá 141	Charcoal*	-19.9282	-69.5158	1290	WSU-987	6430	430	7230	6300	8030	Núñez 1976
Tarapacá 141	Charcoal*	-19.9282	-69.5158	1290	GAK-2432	6830	270	7660	7030	8190	Núñez 1976
Tarapacá 2A1	n/a*	-19.9282	-69.5158	1290	n/a	5970	120	6760	6450	7160	Núñez 1976
Tarapacá 401	Bone*	-19.9282	-69.5158	1290	B0657	2840	30	2900	2790	2980	Santana et al. 2015
Tuina 51	n/a*	-22.2672	-68.1813	2800	n/a	2240	66	2210	2020	2350	Núñez et al. 2005
Tulan 521	Charcoal*	-23.8065	-68.0736	2969	Beta-198838	4220	70	4700	4450	4860	Núñez et al. 2006
Tulan 521	Charcoal*	-23.8065	-68.0736	2969	Beta-210511	4580	90	5180	4880	5470	Núñez et al. 2006
Tulan 541	Charcoal*	-23.8065	-68.0736	2952	Beta-1988843	2380	70	2390	2160	2700	Núñez et al. 2006
Tulan 541	Wool*	-23.8065	-68.0736	2952	OXA-1840	3080	70	3230	3000	3390	Núñez et al. 2006
Tulan 551	Charcoal*	-23.8065	-68.0736	2680	Beta-123456	2400	60	2420	2190	2700	Núñez et al. 2006
Tulan 551	Charcoal*	-23.8065	-68.0736	2680	Beta-188217	3010	40	3130	2980	3320	Núñez et al. 2006
Tulan 671	Charcoal*	-23.8065	-68.0736	2600	Beta-142175	3640	120	3910	3580	4240	Núñez et al. 2005
Tulan 671	Charcoal*	-23.8065	-68.0736	2600	B 25535	8190	120	9100	8660	9430	Núñez et al. 2005
Tulan 851	Charcoal*	-23.8065	-68.0736	2318	Beta-32388	2660	80	2730	2430	2920	Núñez et al. 2006
Tulan 851	Charcoal*	-23.8065	-68.0736	2318	Beta-25508	3140	70	3300	3080	3460	Núñez et al. 2006
Tulan 941	Charcoal*	-23.8065	-68.0736	2620	Beta-26021 2890+120	2890	120	2990	2750	3330	Núñez 1994
Tulor 11	Pottery***	-22.9681	-68.2426	2300	n/a	1920	200	1830	1380	2310	Berenguer et al. 1988
Caleta Vitor1	Pod**	-18.7498	-70.33320	0	UGAMS-10510	2120	25	2050	2000	2150	Carter 2016
Lomas de Sal 52	Flowers and leaves**	-21.4531	-69.4152	1200	UGAMS-4559	12630	40	14944	14681	15158	Gayo et al. 2012
Lomas de Sal 72	Bark**	-21.4531	-69.4152	1200	UGAMS-4560	12950	40	15413	15219	15633	Gayo et al. 2012
Lomas de Sal 82	Flowers and leaves**	-21.4531	-69.4152	1200	UGAMS-4064	12490	40	14577	14236	14942	Gayo et al. 2012
Quebrada Mani 142	Stem**	-21.0804	-69.1567	1200	UGAMS-4065	790	25	683	660	724	Gayo et al. 2012
Quebrada Mani 162	Leaves**	-21.0804	-69.1567	1200	UGAMS-4067	810	25	699	667	729	Gayo et al. 2012
Quebrada Mani 182	Leaves**	-21.0804	-69.1567	1200	UGAMS-4563	990	25	856	797	921	Gayo et al. 2012
Quebrada Mani 2E2	Stem**	-21.0804	-69.1567	1200	CAMS-129008	960	30	840	760	918	Gayo et al. 2012
Quebrada Mani 32	Leaves**	-21.0804	-69.1567	1200	CAMS-129009	1110	30	964	1014	1056	This study
Quebrada Mani 752	Leaves**	-21.0804	-69.1567	1200	UCIAMS-133670	990	15	854	801	917	This study
Quebrada Mani 792	Leaves**	-21.0804	-69.1567	1200	UCIAMS-123127	1005	30	858	798	927	This study
Finca Chañaral 172A3	Endocarp**	-26.6141	-69.8584	1551	UCIAMS-172098	1145	25	1010	960	1060	This study
Finca Chañaral 172B3	Endocarp**	-26.6141	-69.8584	1551	CAMS 133243	100	40	Modern	Modern	Modern	This study
Finca Chañaral 173C3	Endocarp**	-26.6141	-69.8584	1551	UCIAMS-172100	370	25	390	320	470	This study
Finca Chañaral 173A3	Endocarp**	-26.6141	-69.8584	1551	UGAMS-3150	2610	20	2730	2510	2760	This study
Finca Chañaral 833	Endocarp**	-26.6141	-69.8584	1552	CAMS-133242	905	30	760	690	900	This study
Rio Loa 3233	Endocarp**	-22.3184	-68.6512	2717	UGAMS-24860	1210	25	1070	980	1180	This study
Rio Loa 3353	Endocarp**	-22.3184	-68.6512	2700	UGAMS-24861	390	20	390	320	490	This study
Rio Loa 335B3	Endocarp**	-22.3184	-68.6512	2700	UGAMS-24862	240	20	200	150	300	This study
Rio Loa 332C33	Endocarp**	-22.3184	-68.6512	n/a	GX-23852	670	140	610	330	900	This study
Rio Salado / El Sifon 3533	Endocarp**	-22.3283	-68.5579	2913	GX-26571	540	50	530	470	630	This study
Rio Salado / El Sifon 356A3	Endocarp**	-22.3283	-68.5579	3031	UCIAMS-172101	1175	20	1020	970	1060	This study
Rio Salado / El Sifon 356A3	Endocarp**	-22.3283	-68.5579	3031	GX-26752	800	100	700	550	910	This study
Rio Salado / Las Juntas 309A3	Endocarp**	-22.3283	-68.5579	3112	UCIAMS-172102	1790	20	1650	1590	1710	This study
Rio Salado / Las Juntas 309B13	Endocarp**	-22.3283	-68.5579	3112	UCIAMS-172103	1255	25	1130	1060	1260	This study
Rio Salado / Las Juntas 309B23	Endocarp**	-22.3283	-68.5579	3112	UCIAMS-172104	1595	20	1440	1380	1520	This study
Rio Salado / Las Juntas 3173	Endocarp**	-22.3283	-68.5579	3112	UCIAMS-172105	120	20	Modern	Modern	Modern	This study
Talabre Viejo 54513	Endocarp**	-23.3252	-67.8204	3561	UCIAMS-165647	355	15	390	320	450	This study
Tarajne 440A3	Endocarp**	-23.7833	-67.9528	2575	UGAMS-24863	1730	25	1590	1540	1700	This study
Vegas de Tilocalar 2013	Endocarp**	-23.9687	-68.1326	2365	AA-65832	921	38	780	720	910	This study
Vegas de Tilocalar 202B3	Endocarp**	-23.9687	-68.1326	2361	UGAMS-22083	1530	30	1370	1310	1420	This study
Vegas de Tilocalar 202B3	Plant*	-23.9687	-68.1326	2361	AA-62873	4807	61	5500	5320	5600	This study
(1) Archaeological record; (2) Leaf-litter; (3) Rodent-midden
Agüero C. Aproximación al asentamiento humano temprano en los oasis de San Pedro de Atacama. Estudios Atacameños. 2005;30:29-60.
Agüero C, Uribe M. Las sociedades formativas de San Pedro de Atacama: Asentamiento, cronología y proceso. Estudios Atacameños Arqueología y Antropología Surandina. 2011;42:53-78.
Berenguer J, Román Á, Deza Á, Llagostera A. Testing a cultural sequence for the Atacama Desert. Current Anthropology. 1988;29:341-6.
Druss M. Environment, Subsistence Economy, and Settlement Patterns of the Chiu-Chiu Complex, ca. 2700 to 1600 B.C. of the Atacama Desert, Northern Chile [Unpublished Ph.D. Dissertation]. Columbia: Columbia University; 1977.
Focacci G. Excavaciones en el cementerio Playa Miller 7, Arica (Chile). Chungara. 1974;3:23-74.
Gayo EM, Latorre C, Santoro CM, Maldonado A, De Pol-Holz R. Hydroclimate variability on centennial timescales in the low-elevation Atacama Desert over the last 2,500 years. Climate of the Past. 2012;8:287-306.
Jackson D, Benavente A. Complejización de los cazadores y recolectores en chiu chiu, río Loa medio (norte de Chile). Estudios Atacameños Arqueología y Antropología Surandina. 2010;39:5-20.
Núñez L. Registro Regional de Fechas Radiocarbónicas del Norte de Chile. Estudios Atacameños. 1976;4:74-123.
Núñez L. Evidencias arcaicas de maíces y cuyes en Tiliviche: hacia el sedentarismo en el litoral fértil y quebradas del Norte de Chile. Chungara 1986;16-17:25-49.
Núñez L. Emergencia de complejidad y arquitectura jerarquizada en la Puna de Atacama: Evidencias del sitio Tulan-54. In: Albeck ME, editor. Taller de Costa a Selva. San Salvador de Jujuy: Instituto Interdisciplinario de Tilcara; 1994. p. 85-115.
Núñez L, Moragas C. Una ocupación con cerámica temprana en la secuencia del distrito de Cáñamo (costa desértica del norte de Chile). Estudios Atacameños. 1977;5:21-49.
Núñez L, Grosjean M, Cartajena I. Un ecorefugio oportunistico en la puna de Atacama durante eventos áridos del Holoceno medio. Estudios Atacameños. 1999;17:91-125.
Núñez L, Grosjean M, Cartajena I. Ocupaciones Humanas y Paleoambientes en la Puna de Atacama. San Pedro de Atacama: Instituto de Investigaciones Arqueológicas y Museo, Universidad Católica del Norte and Taraxacum; 2005.
Núñez L, Cartajena I, Carrasco C, de Souza P, Grosjean M. Emergencia de comunidades pastoralistas formativas en el sureste de la puna de Atacama. Estudios Atacameños Arqueología y Antropología Surandinas. 2006;32:93-117.
Orellana M. Informe de las excavaciones de Loa Oeste. Boletín de Prehistoria de Chile. 1971;3(4):3-25.
Orellana M. Los tipos alfareros tempranos de Calar y su contexto aldeano. Paleoetnológica. 1988-1989;5:73-86.
Pollard GC. Cultural change and adaptation in the central Atacama desert of Northern Chile. Nawpa Pacha. 1971;9:41-68.
Santana-Sagredo F, Uribe M, Herrera MJ, Retamal R, Flores S. Dietary practices in ancient populations from northern Chile during the transition to agriculture (Tarapacá region, 1000 BC-AD 900). American Journal of Physical Anthropology. 2015;158(4):751-8.
Santoro CM. Formativo Temprano en el extremo norte de Chile. Chungara. 1981;8:33-62.
Santoro CM, Latorre C, Salas C, Osorio D, Ugalde P, Jackson D, et al. Ocupación humana pleistocénica en el Desierto de Atacama. Primeros resultados de la aplicación de un modelo predictivo interdisciplinario. Chungara Revista de Antropología Chilena. 2011;43(Número Especial):353-66.
Sinclaire C. Dos fechas radiocarbónicas del alero Chulqui, río Toconce: noticia y comentario. Chungara. 1985;14:71-80.
Thomas C, Benavente A, Cartajena I, Contreras L. Una secuencia de fechados por termoluminiscencia para la localidad de Chiu-Chiu: sitios Chiu Chiu 273 y 275. Boletín de la Sociedad Chilena de Arqueología. 2002;33/34:84-9.
De Ugarte M, Gallardo F. Explotación del recurso forestal y vegetal en el Río San Salvador durante el Formativo Medio, desierto de Atacama (norte de Chile). Santiago: Unpliblished reportfor the Fondo Nacional de Ciencia y Tecnología, Proyecto 1070083, 2010.
Urbina S, Adán L, Moragas C, Olmos S, Ajata R. Arquitectura de asentamientos de la costa de Tarapacá, norte de Chile. Estudios Atacameños Arqueologia y Antropologia Surandina. 2011;41:63-96.
