# Supplementary material for: The pre-Columbian introduction and dispersal of Algarrobo (Prosopis, Section Algarobia) in the Atacama Desert of northern Chile
Source: PLoS One. 2017 Jul 24;12(7):e0181759. doi: 10.1371/journal.pone.0181759 (PMC5524391; doi:10.1371/journal.pone.0181759)
Supplement: S4 Table — Dates are referential to the sites. (XLSX) [file pone.0181759.s005.xlsx]

## Sheet: S4 Table
S4 TABLE. Archaeological sites from which Algarrobo has been assumed to exist pre 3700 yr BP dates. Dates are referential to the sites
Site	Material dated	Latitude	Longitude	Elevation (masl)	Lab code	14C age	SD	Age cal yrBP	Reference
Caleta Huelen 42	Wood	-21.4319	-70.0487	26	GAK-3545	3780	90	4100	Núñez 1976
Caleta Huelen 42	Charcoal	-21.4319	-70.0487	26	GAK-3546	4780	100	5460	Núñez 1976
Cañamo preceramico	Charcoal	-20.7728	-70.1864	4	TK-l02	3960	136	4350	Núñez, Moraga 1977
Chiu Chiu cementerio	Bone	-22.371	-68.6551	2530	I-6741	4115	1105	4530	Druss 1978
Confluencia 2	Charcoal	-22.371	-68.6551	2600	n/a	5880	130	6650	Núñez 1976
Tiliviche 1B	Charcoal	-19.523	-69.992	950	SI5056	4670	140	5320	Núñez 1986
Tiliviche 1B	Charcoal	-19.523	-69.992	950	SI3116	9760	365	11140	Núñez 1986
Tarapacá 14	Charcoal	-19.9282	-69.5158	1290	GAK-2529	4780	130	5450	Núñez 1976
Tarapacá 14	Charcoal	-19.9282	-69.5158	1290	GAK-2432	6830	270	7660	Núñez 1976
Tarapacá 2A	n/a	-19.9282	-69.5158	1290	n/a	5970	120	6760	Núñez 1976
Tulan 52	Charcoal	-23.8065	-68.0736	2969	Beta-198838	4220	70	4700	Núñez et al. 2006
Tulan 52	Charcoal	-23.8065	-68.0736	2969	Beta-210511	4580	90	5180	Núñez et al. 2006
Tulan 67	Charcoal	-23.8065	-68.0736	2600	Beta-142175	3640	120	3910	Núñez et al. 2005
Tulan 67	Charcoal	-23.8065	-68.0736	2600	B 25535	8190	120	9100	Núñez et al. 2005
Druss M. Environment, Subsistence Economy, and Settlement Patterns of the Chiu-Chiu Complex, ca. 2700 to 1600 B.C. of the Atacama Desert, Northern Chile [Unpublished Ph.D. Dissertation]. Columbia: Columbia University; 1978.
Núñez L. Registro Regional de Fechas Radiocarbónicas del Norte de Chile. Estudios Atacameños. 1976;4:74-123.
Núñez L. Evidencias arcaicas de maíces y cuyes en Tiliviche: hacia el sedentarismo en el litoral fértil y quebradas del Norte de Chile. Chungara 1986;16-17:25-49.
Núñez L, Moragas C. Una ocupación con cerámica temprana en la secuencia del distrito de Cáñamo (costa desértica del norte de Chile). Estudios Atacameños. 1977;5:21-49.
Núñez L, Grosjean M, Cartajena I. Ocupaciones Humanas y Paleoambientes en la Puna de Atacama. San Pedro de Atacama: Instituto de Investigaciones Arqueológicas y Museo, Universidad Católica del Norte and Taraxacum; 2005.
Núñez L, Cartajena I, Carrasco C, de Souza P, Grosjean M. Emergencia de comunidades pastoralistas formativas en el sureste de la puna de Atacama. Estudios Atacameños Arqueología y Antropología Surandinas. 2006;32:93-117.
